# Supplementary material for: A Recombinant Chimeric Cedar Virus-Based Surrogate Neutralization Assay Platform for Pathogenic Henipaviruses
Source: Viruses. 2023 Apr 28;15(5):1077. doi: 10.3390/v15051077 (PMC10223282; doi:10.3390/v15051077)
Supplement: Supplementary file 1 [file viruses-15-01077-s001.zip]

Archive with 1 entries (1 files):
- viruses-2231740-supplementary.pdf
